# Supplementary material for: Vanadium(IV)-Chlorodipicolinate Protects against Hepatic Steatosis by Ameliorating Lipid Peroxidation, Endoplasmic Reticulum Stress, and Inflammation
Source: Antioxidants (Basel). 2022 May 31;11(6):1093. doi: 10.3390/antiox11061093 (PMC9220021; doi:10.3390/antiox11061093)
Supplement: Supplementary file 1 [file antioxidants-11-01093-s001.zip]

Archive with 1 entries (1 files):
- antioxidants-1751906-supplementary.pdf
